# Supplementary material for: Cancer cells dying from ferroptosis impede dendritic cell-mediated anti-tumor immunity
Source: Nat Commun. 2022 Jun 27;13:3676. doi: 10.1038/s41467-022-31218-2 (PMC9237053; doi:10.1038/s41467-022-31218-2)
Supplement: Supplementary file 7 — Source Data [file 41467_2022_31218_MOESM7_ESM.xlsx]

## Sheet: Figure 1a
Vaccination experiment
0 - no tumor on the challenge site at the end of the experiment
1 - presence of the tumor on the challenge site
Day after challenge	Mitoxantron	MitomycinC	Freeze/thaw	ML162	PBS
5
5
5
5
5
5
5
5
5
5
5
5
7	1	1	1	1	1
7	1	1	1	1	1
7		1	1	1	1
7		1		1	1
7		1			1
7					1
7					1
7					1
7					1
7
7
7
7
7
9		1	1	1	1
9		1		1	1
9				1
9
9
9
9
9
9
9
9
9
9
9
9
11	1		1	1	1
11			1	1	1
11				1
11				1
11
11
11
11
11
11
11
11
11
11
11
11
12		1
12
12
12
12
12
12
12
12
12
12
12
12
12
12
12
12
14
14
14
14
14
14
14
14
14
14
14
14
15
15
15
15
15
15
15
15
15
15
15
30	0	0	0
30	0	0	0
30	0		0
30	0		0
30	0		0
30	0		0
30	0
30	0
30	0
30	0
30	0
30	0
30	0

## Sheet: Figure 1b
		ML162					RSL-3					Erastin
	Untreated	0.5	1	2	4	8	0.5	1	2	4	8	0.5	1	2	4	8	24	Doxorubicin
LDH	0.242009	1.76256	1.57534	3.13242	5.53425	7.9589	0.949772	0.178082	1.3105	7.00913	7.39726	1.16438	1.57534	0.990868	2.12785	0.721461	3.99087	2.19723
	1.01826	0.785388	1.10046	1.77169	7.90411	9.73516	2.22831	0.744292	0.00456621	4.39269	7.75342	0	0.00456621	0.744292	0.894977	1.73059	3.05479	1.93473
	2.26941	1.74429	1.9726	3.23288	7.54795	9.28767	1.39269	1.53881	3.21461	2.40639	8.0274	0.52968	2.12329	1.66667	2.25571	2.40183	5.00913	1.19716
	1.52055
	0.333333
	0.616438
		ML162					RSL-3					Erastin
HMGB-1	Untreated	0.5	1	2	4	8	0.5	1	2	4	8	0.5	1	2	4	8	24	Doxorubicin
	0.983211	0.983211	0.983211	12.4064	40.4387	51.5149	0.983211	1.72	7.61527	36.748	46.7144	25.68	2.08841	0.246444	15.3554	14.2494	13.5122	11.1986
	2.82524	4.66743	3.5621	9.82643	59.6415	90.7025	13.1436	3.93054	3.19367	51.5149	74.0562	18.3047	6.1413	4.29898	5.40435	6.50978	19.4108	10.7296
	7.98378	2.82524	3.93054	12.0378	23.8359	71.4682	7.24677	8.3523	21.6233	52.2535	75.1655	19.0421	3.93054	5.03589	10.5635	5.77282	16.83	15.8223
	3.93054
	5.77282
	6.50978
		ML162					RSL-3					Erastin
ATP	Untreated	0.5	1	2	4	8	0.5	1	2	4	8	0.5	1	2	4	8	24	Doxorubicin
	1.2	5.0829	2.10347	255.146	86.935	10.1638	1.02076	4.82821	20.9528	24.3653	1.40223	5.21642	1.046	9.14617	10.3304	71.4174	1.15539	4.47234
	0.8	0.50865	0.639416	50.3441	41.5458	4.04288	3.48917	2.24138	8.4497	55.5516	5.07225	7.83792	5.39863	3.33738	7.02732	25.3744	0.578487	8.08333
	1	0.805997	1.5003	96.1351	27.6979	4.63371	2.83288	2.79716	57.6632	9.77542	0.391079	1.06972	6.46953	12.5357	14.672	25.4464	0.739698	3.53168
		ML162					RSL-3					Erastin
CXCL1	Untreated	0.5	1	2	4	8	0.5	1	2	4	8	0.5	1	2	4	8	24	Doxorubicin
	388	1393.5	1290	1330	1118	895	1167	1285	1144	615	444	1253	1327	1521	1332.5	634.5	473	1187
	259	1025	1107	1236	1087	957	1122.5	1267	1093	602.5	426.5	1083	1040	1113	1081	509	453	1131.5
	258	1110	1171.5	1485	1268	1158.5	1235	1256	1250	695	439	1198	1159	1329.5	1287.5	554.5	488.5	1490
		ML162					RSL-3					Erastin
TNF	Untreated	0.5	1	2	4	8	0.5	1	2	4	8	0.5	1	2	4	8	24	Doxorubicin
	28	40.5	46	50	35	40.5	50	57.5	56	40	34	44	56	51.5	51	46.5	32	58
	24.5	36	38	32.5	52.5	42	52	58	46	43	29	43	44	47.5	45.5	33	32.5	44
	25	31.5	33	55	56	55	37	42	47	37.5	27.5	63.5	45	46	56	39	33	70
		ML162					RSL-3					Erastin
IFN-beta	Untreated	0.5	1	2	4	8	0.5	1	2	4	8	0.5	1	2	4	8	24	Doxorubicin
	0	1.32	0	6.17	18.14	14.84	13.7	0	4.72	14.84	17.06	0	0	0	4.72	0	0	19.21
	0	0	0	12.54	21.3	19.21	1.32	3.14	6.17	14.84	15.96	0	1.32	0	0	0	1.32	23.34
	0	0	0	7.54	19.21	20.26	12.54	0	1.32	11.34	13.7	0	7.54	0	7.54	0	1.32	17.06

## Sheet: Figure 1C
CRT MFI in non-permeabilized cells
		ML162						RSL-3						Erastin
Untreated		0.5	1	2	4	8		0.5	1	2	4	8		0.5	1	2	4	8	24		Doxorubicin
1.04651		1.04444	1.34444	5.41667	5.15556	3.82222		1.03611	1.11667	3.75	4.99444	5.09722		1.05556	0.988889	0.977778	1.06389	2.24722	3.68611		4.41076
1.02616		1.1983	1.2153	1.41926	2.12748	3.25779		1.23229	1.23229	1.87252	3.32578	3.02266		1.09632	1.12465	1.26912	1.30028	1.67422	2.68839		3.30612
0.927326		1	1.0721	1.71473	5.65204	4.14734		1.0721	1.1442	1.50157	3.07524	3.00313		1.0721	1.0721	1	1.0721	2.2163	5.70219		2.93103

## Sheet: Figure 1D
% of non-permeabilized, CRT+ cells
		ML162						RSL-3						Erastin
Untreated		0.5	1	2	4	8		0.5	1	2	4	8		0.5	1	2	4	8	24		Doxorubicin
1.2389		1.02675	0.657	7.0908	1.26792	0.28773		1.1448	0.93708	5.634	2.55916	0.66712		1.24875	1.1685	1.00065	0.6086	1.50732	9.4556		51.4428
1.68702		2.98368	2.68392	4.96716	5.0552	3.61152		3.26616	1.8564	4.224	4.35927	3.27714		1.9558	2.45474	3.16597	0.31824	4.025	5.26628		45.8556
1.89072		2.0996	2.13393	2.91776	8.949	8.7984		2.90122	2.73585	3.77232	9.0965	8.1648		2.5792	3.49588	4.29755	8.6075	3.6693	3.32469		53.6916

## Sheet: Fig. 2c
		0h	1h	2h	3h	4h	6h	8h
Cell death	1)	10.3	28.6	27.4	34.9	66.6	82.7	88.9
	2)	27.4	48.3	32.6	29.3	26.2	68.3	79.7
	3)	12.4	19.7	47.1	64	83.9	98.77	98.74
	Average	16.7	32.2	35.7	42.7333	58.9	83.2567	89.1133
Lipid ROS	1)	1.15385	3.04396	2.90476	2.28938	1.82051	2.08791	2.00733
	2)	1.5755	2.91738	2.78063	3.10256	2.31909	2.65242	2.41595
	3)	1.26161	4.84841	3.21516	2.82152	2.44499	2.07579	1.64548
	Average	1.33032	3.60325	2.96685	2.73782	2.19486	2.27204	2.02292
ROS	1)	1.91667	5.11667	2.325	2.72917	1.72083	2.10417	1.4375
	2)	9.11892	42.1189	27.2973	15.2703	12.0324	10.6	1.78919
	3)	3.64778	18.0616	19.7709	8.85961	6.92118	8.2069	4.71182
	Average	4.89446	21.7657	16.4644	8.95301	6.89148	6.97035	2.64617
ATP	1)		0.81	2.83	46.7	54.17	38.19	19.82
	2)		1.15	2.16	40.83	50.27	54.52	14.5
	3)		1.04	1.58	45.07	44.22	36.2	9.08
	Average		1	2.19	44.2	49.5533	42.97	14.4667
CRT MFI	1)	0.752009	0.962507	1.08623	1.32405	2.11623	1.69523	2.2496
	2)	1.17943	1.27906	1.42689	1.52491	2.16604	2.04231	2.75736
	3)	1.06856	1.01232	1.25978	0.869309	1.82378	1.75629	1.89448
	Average	1	1.08463	1.25763	1.23942	2.03535	1.83128	2.30048
IFN beta	1)		b.d.l	b.d.l	10.12	14.84	17.06	1.32
	2)		b.d.l	b.d.l	4.72	17.06	14.84	0
	3)		1.32	1.32	4.72	12.54	17.06	10.12
	Average		1.32	1.32	6.52	14.8133	16.32	3.81333
HMGB1	1)		11.0496	12.4877	10.3956	33.9286	44.6607	61.4533
	2)		7.38803	8.56512	24.1221	42.0425	47.414	67.5246
	3)		3.85637	4.37969	12.4878	16.6711	25	25.168
	Average		7.43133	8.47751	15.6685	30.8807	39.0249	51.382
LDH	1)		0.865815	0.763578	0.916933	1.38658	4.38019	5.60703
	2)		1.7672	2.86772	4.86243	3.67725	8.34392	11.1852
	3)		1.8007	2.12587	1.02448	2.45804	5.55594	7.06573
	Average		1.4779	1.91906	2.26795	2.50729	6.09335	7.95265
TNF	1)		21	22	19	24.5	17	81
	2)		22	21	20	25	18	63
	3)		22	20	19	24	18	59
	Average		21.6667	21	19.3333	24.5	17.6667	67.6667
CXCL1			283	200	134.5	175	102	1956
			269	188.5	196	100	75	1862
			199	177	99	102	116	1895
	Average		250.333	188.5	143.167	125.667	97.6667	1904.33

## Sheet: Fig. 2d
MFI CRT fold change in non-permeabilized cells
0h	1h	2h	3h	4h	6h	8h
1.16708	1.49377	1.68579	2.05486	3.28429	2.63092	3.49127
1.09226	1.18452	1.32143	1.4122	2.00595	1.89137	2.55357
1.62592	1.54034	1.91687	1.32274	2.77506	2.67237	2.88264

## Sheet: Fig. 2e
	% of live crt+ cells
	0h	1h	2h	3h	4h	6h	8h
	0.40964	1.782	1.4186	1.47086	6.1016	1.802	2.28238
	2.1624	2.62986	2.80278	2.1571	4.995	3.3448	2.18286
	3.83679	3.32112	4.82376	2.31268	10.0877	4.272	2.78208

## Sheet: Fig. 2f
Time point	Without Fer1			Fer1 ia added (change)
0h	10.3	5.3	12.4	0	0	0
1h	18.6	19.7	14.9	0	0	12.5
2h	29.1	27.4	20.5	49.97	47.8	72.28
3h	34.9	29.3	72.3	63.24	66.68	22.59
4h	40.9	66.6	91.75	57.82	28.84	4.13
5h	43.1	68.2	92.45	55.83	28.91	5.49

## Sheet: Fig. 2g
Days after challenge	MTX (n=8)	Terminal ferroptosis (n=9)	Initial ferroptosis (n=10)	PBS (n=4)
9	1	1	1	1
9		1	1	1
9		1	1
9		1	1
9		1	1
9		1	1
9		1
9
9
11			1	1
11				1
11
11
11
11
13
13
13
13
13
13
25	0		0
25	0	0	0
25	0	0	0
25	0
25	0
25	0
25	0

## Sheet: Fig. 2h
Day after vaccination	MTX	Initial ferroptosis							Terminal ferroptosis							PBS
9	3.30771	21.9489	14.7217	7.73552	9.06536	14.0926			10.0275	14.3295	30.8466	7.86171	3.08281	12.8929	4.76562	3.26	14.3465
11	3.23075	47.0101	24.8813	9.69625	12.1166	23.2639	27.2043	3.92743	14.0055	23.8672	83.2216	9.91643	2.96774	20.3168	5.08897	13.46	55.3843	30.9676	15.7865
13	3.68098	68.921	34.6567	12.3333	15.7646	32.2115	38.1873	4.55797	18.4868	33.1223	126.709	12.6424	9.29078	27.7874	6.05898	27.1844	118.055	49.2334	27.5799
16	10.6985	112.765	58.727	23.9051	29.2144	54.8899	64.2737	12.0164	33.4422	56.3188	204.456	24.3823	21.4886	47.9576	14.2876	39.8708	242.057	74.4345	50.3121
18	11.7958	495.012	172.912	36.9837	52.9678	154.708	200.45	15.5378	67.0679	161.404	361.358	38.3374	33.1226	123.663	22.6964	61.127	389.169	89.6413	60.1775
20	12.6441	658.936	214.3	38.455	57.9235	189.934	251.412	17.0913	75.5544	198.879	552.427	40.076	40.789	148.76	25.864	83.6548	462.178	111.243	72.6027
22	13.2766	981.001	304.708	45.9897	73.6883	268.215	360.482	19.5354	99.1497	281.6	870.987	48.273	51.2948	206.843	32.0954	97.2399	554.836	154.628	100.918
24	17.9897	1757.72	518.007	63.1968	109.692	452.371	618.759	28.2814	153.343	476.415	1422.36	66.9742	79.9083	342.645	49.4807	135.163	771.222	182.478	119.997

[truncated: 40 more sheets: Fig. 3b, Fig. 3c, Fig. 3d, Fig. 3e, Fig. 3f, Fig. 3g, Fig. 3h, Fig. 3i, Fig. 4a, Fig. 4b, Fig. 4c, Fig. 5b, Fig. 6a, Fig. 6b, Fig. 6d, Fig. 6e, Fig. 6f, Supp. Fig. 1a, Supp. Fig. 1b, Supp. Fig. 1c …]
